# Supplementary material for: Role of Nanoplastics in Decreasing the Intestinal Microbiome Ratio: A Review of the Scope of Polystyrene
Source: Toxics. 2025 Nov 29;13(12):1036. doi: 10.3390/toxics13121036 (PMC12737679; doi:10.3390/toxics13121036)
Supplement: Supplementary file 1 [file toxics-13-01036-s001.zip › Table S2.xlsx]

## Sheet: Sheet1
Table S2. Summary of 47 primary studies investigating micro- and nanoplastic (MNP) effects on the gut microbiome across animal and microbial models. Studies encompass a range of polymers (e.g., PS, PP, PE, PET, PVC, PLA, and mixed exposures) and particle sizes, with experimental systems including mice (various C57BL/6 and BALB/c strains, Kunming mice, ICR mice), zebrafish, drosophila, turtles, br…
Author	Year	Plastic	Size (nm)	Taxa Shifts	Species	Dose/Protocol	Notes
Chen	2023	PS	80	Proteobacteria/Actinobacteria/Desulfovibrio ↑; Lactobacillus & Lachnoclostridium ↓; mucus secretion ↓; permeability ↑.	Adult C57BL/6 mice	0.5 mg/day PS (oral gavage once a day) for 60 days in the PS-NPs and PS-MPs groups
Chen	2024	PS	100	↓ F/B ratio; Lactobacillus ↓; Akkermansia ↑; intestinal barrier disruption with ZO-1 and occludin ↓; ROS and apoptosis ↑	Mouse (C57BL/6)	Oral gavage, 1–10 mg/kg/day PS-NPs for 28 days
Choi	2024	PP	50	↓ Diversity; Proteobacteria ↑; Firmicutes ↓; intestinal dysbiosis	Zebrafish	Static waterborne exposure; 10 mg/L; 21 days	virgin and UV-weathered fragments; Reduced alpha diversity; enrichment of opportunistic taxa (Aeromonas, Shewanella); reduction in beneficial commensals; ↑ ROS, ↓ TJ proteins
Dai	2022	PS	80	Not reported: Gram-positive B. subtilis sustained pore formation and lysis.	various bacteria
Djouina	2022	PE	36,000; 116,000	No alpha-diversity change; ↓ beta diversity (GB). ↑ Gastranaerophilales, ↓ Verrucomicrobiales (both RB & GB). Mixture: ↑ Rhodospirillales, ↓ Lactobacillales. F/B ratio unchanged.	C57BL/6 female mice	Oral, 6 weeks, 100 µg/g food (~16.7 mg/kg bw/day)
Gao	2024	PS	80	Diversity & homogeneity ↓; pathogenic genera ↑, probiotic genera ↓; effects scale with exposure duration.	turtle hatchlings	mixed 1:1 with aerated water containing 1 mg/l polyphenylene nanoplastics. To maintain humidity throughout incubation periodically misted eggs.
Harusato	2023	PET	1,000-10,000	No alpha-diversity change; beta diversity not significant. ↓ Atopobiaceae, ↑ Sutterellaceae. No consistent F/B ratio change.	C57BL/6J female mice	Oral gavage, 3×10⁴ particles/100 µL PBS, every 3 days for 8 weeks	Generated via pin-on-disc abrasion with UV-B exposure, suspended in artificial seawater, fractionated (10–1 µm). Heterogeneous, non-spherical; eco-corona possible.
He	2025	PS	100	↓ F/B (Firmicutes decreased, Bacteroidota increased; Lactobacillus ↓)	Gestational exposure mouse, oral	0 mg/kg PSNPs (control group), 1 mg/kg PS-NPs (low-dose group, LD), 10 mg/kg PS-NPs (medium-dose group, MD), and 100 mg/kg PS-NPs (high-dose group, HD) through continuous gavage during pregnancy from GD 0.5-GD 17.5
Hsu	2025	PS	100	Ruminococcaceae ↑; NP taken up by Lachnospiraceae; goblet-cell EV miRNAs link to barrier loss (ZO-1↓, MUC-13↓).	Gram+ Ruminococcaceae
Huang	2022	PS	5,000- 200,000	↓ Alpha diversity and richness ↓ Firmicutes, ↑ Bacteroidetes → ↓ F/B ratio ↓ Muribaculaceae, ↓ Helicobacteraceae ↑ Prevotellaceae, ↑ Enterobacteriaceae, ↑ Desulfovibrionaceae, ↑ Rikenellaceae ↓ Mucispirillum schaedleri ↑ Gram-negative bacteria (LPS producers)	Male ICR mice	Oral gavage, daily for 10 weeks; 80 mg/kg/day total PS (mixture of four sizes, 20 mg/kg each)	Outcomes included insulin resistance (HOMA-IR ↑, OGTT/ITT impaired), ↑ pro-inflammatory cytokines (TNF-α, IL-1β), ↑ plasma LPS, inhibition of insulin signaling (↓ IRS1, ↓ PI3K/AKT activation)
Huang	2023	PS	20; 50; 100; 200; 500	No 16S microbiome sequencing. Intestinal outcomes: inflammation, immune infiltration, crypt loss, goblet cell depletion (PS-500 strongest).	Female C57BL/6 mice; AML-12 (mouse) and L02 (human) hepatocyte cell lines	Oral gavage, 75 mg/kg every 2 days for 6 weeks (mice). In vitro exposures up to 200–800 µg/mL.	Cytotoxicity (PS-20 strongest in vitro → apoptosis, ROS, mitochondrial depolarization). Hepatotoxicity (PS-200 and PS-500 in vivo → ↑ ALT/AST, ↑ hepatic TGs, ↓ GSH, ↑ SOD). Immunotoxicity (PS-200/500 → ↑ neutrophil and monocyte infiltration in liver; PS-500 → intestinal inflammatory infiltration). Intestinal pathology (PS-500 → crypt loss, goblet cell depletion, severe histological damage)
Huang	2024	PS	30-100	Not reported: ROS rose by up to 2.5-fold in NP-exposed cells, most pronounced with 50 nm particles; SOD Activity increased correspondingly, reflecting a defensive antioxidative response	Pseudomonas aeruginosa Gram-	Culture exposure; static and shaking conditions; 12–48 h; 2.5–100 mg/L	30 nm penetrated membranes; all sizes caused ROS ↑ and permeability ↑ Biofilms acted as protective EPS matrices, trapping PS-NPs Exposure enhanced resistance to five antibiotics (tobramycin, ciprofloxacin, polymyxin B, ceftazidime, meropenem) via upregulated efflux pumps and resistance genes
Jin	2018	PS	50,000; 500	↓ Bacteroidetes ↑ Firmicutes ↓ Proteobacteria (γ- and β-subgroups) ↑ Fusobacteria Significant overall dysbiosis (29 genera altered; increases in Flavobacterium, Bacteroides, Rhodobacter, Stenotrophomonas, Ralstonia, Vogesella, Plesiomonas; many associated with inflammation or pathogenicity) ↓ Alpha diversity (Shannon index)	Adult male zebrafish (Danio rerio)	Waterborne exposure; semi-static system; 14 days; 100 and 1000 mg/L (0.5 µm ≈ 1.456 × 10¹⁰ particles/L; 50 µm ≈ 1.456 × 10⁴ particles/L)	Both sizes increased gut mucus volume (more marked at 1000 mg/L 50 µm) 0.5 µm MPs induced stronger inflammatory response: ↑ mRNA and protein levels of IL-1α, IL-1β, IFN; ↓ IL-8 mRNA No gross histological inflammation, but cytokine changes indicated low-level gut inflammation
Jin	2019	PS	5000	↓ Actinobacteria (significant), ↓ Firmicutes, ↓ Bacteroidetes (trend, not statistically significant), ↓ α-proteobacteria, β-proteobacteria, γ-proteobacteria (subgroups decreased at different doses) ↓ Alpha diversity (PD whole-tree) Distinct β-diversity clustering (PCA) At genus level (↓): Parabacteroides, Prevotella, Dehalobacterium, Turicibacter, Bifidobacterium, Phascolarctobacterium, Lachnospi…	Male ICR mice	Drinking water exposure; continuous for 6 weeks; 100 and 1000 µg/L (~1.456 × 10⁶ and 1.456 × 10⁷ particles/L)	Predicted KEGG pathways altered: pyruvate metabolism, tyrosine metabolism, fatty acid biosynthesis, bacterial invasion of epithelial cells
Kim	2022	PS	220	220 nm PS NPs: Slight ↓ in Gram+ (Bacillus sp.) growth; no significant effect on Gram- (E. coli).	E. coli & Bacillus sp.
Kulac	2024	PET	56	Oral & fecal microbiome: no significant change (diversity, SCFA/MCFA). Colon mucosa: ↓ Lactobacillus, Lactobacillaceae, Lactobacillales; ↑ Veillonella, Prevotella, Enterobacterales, Negativicutes. Lung: ↑ Proteobacteria, Verrucomicrobiota, Escherichia-Shigella, Akkermansia, Pseudomonas. Indicates dysbiosis in colon and lung niches.	Male C57BL/6 mice (n=12, 6 control, 6 treated)	Oral gavage, 0.5 mg/day in 0.1 mL saline, daily for 28 days	Well-characterized PET-NPs; intact polymer structure; no surface functionalization. Functional predictions (PICRUSt2): colon ↑ sulfur/AA metabolism & lipid A biosynthesis; lung ↑ amino acid & energy metabolism, purine degradation.
Li	2020	PET	10,000-1250,000	↑ Alpha diversity (Chao1, Shannon; significant only at 600 mg/day), ↓ Bacteroidetes, ↑ Firmicutes, ↑ Melainabacteria, ↑ Actinobacteria, ↑ Deferribacteres ↓ Muribaculum, Akkermansia, ↓ Bacteroides, ↓ unidentified Clostridiales ↓ Parabacteroides (significant) ↑ Staphylococcus (significant) ↑ Lactobacillus, ↑ Dubosiella (60 mg group only) ↑ Blautia, ↑ Desulfovibrio (600 mg group only) β-diversity sh…	Male C57BL/6 mice (SPF, 5 weeks old)	Dietary exposure via feed; 5 consecutive weeks; 6, 60, or 600 mg/day PE MPs (approx. 2, 20, or 200 mg/g in chow)	↑ Serum IL-1α (all doses); alterations in other cytokines (IL-2 ↓, IL-6 ↑, IP-10 ↓, RANTES ↑, IL-5 ↓, IL-9 ↑ depending on dose) ↓ Th17 and Treg percentages (no change in Th17/Treg ratio) Intestinal inflammation at 600 mg/day: colon and duodenum with edema, lymphocyte and plasma cell infiltration ↑ TLR4, AP-1, and IRF5 expression in colon and duodenum (600 mg/day)
Li	2024	PS	100,000; 200,000	↓ Alpha diversity (Shannon index), ↓ Firmicutes (significant, both PS100 and PS02 groups), ↑ Actinobacteria (PS100 and PS02), Bacteroidetes and Proteobacteria not significantly changed. ↓ Akkermansia (~409-fold ↓ in PS-NP; ~895-fold ↓ in PS-MP), ↓ Lactobacillus (~13–14 fold ↓), ↓ Bacteroides ↑ Escherichia–Shigella (not statistically significant, upward trend in PS100), Overall: ~94 genera signifi…	Male C57BL/6J mice (SPF, 6–8 weeks)	Oral gavage; daily for 30 days; 50 mg/kg/day PS	Transcriptome: nano-PS induced >20-fold more differentially expressed genes than micro-PS (immune and metabolic pathways: PI3K-Akt, MAPK, calcium signaling, drug metabolism, bile secretion) Both sizes caused colon and liver damage (H&E), ↑ AST/ALT, ↑ ROS, ↓ GSH Immune signaling: activation of TLR2/MyD88/NF-κB pathway; ↑ IL-1β, ↑ TNF-α Antibiotic depletion alleviated toxicity, showing microbiota m…
Lin	2024	PS	200 nm; 100 µm	↓ α-diversity (Shannon index, significant at 15 and 30 days) Distinct β-diversity clustering (PLS-DA separation from controls) ↓ Firmicutes (significant at day 15) ↑ Actinobacteria (PS groups, especially PS-NPs) No significant shift in Bacteroidetes or Proteobacteria at phylum level Genus-level: sharp ↓ Akkermansia (−400–895 fold), ↓ Lactobacillus (−13–14 fold), ↓ Bacteroides; ↑ Escherichia–Shige…	Male C57BL/6J mice	Exposure route: Oral gavage Exposure duration: 30 days Exposure dose: 50 mg/kg/day
Liu	2023	PS	80-800	Not an in vivo microbiome study			↑ ROS production in bacteria exposed to PS-NPs Membrane permeability ↑
Lu	2018	PS	5 µm; 50 µm	↓ Firmicutes (significant in feces and cecal contents) ↓ α-Proteobacteria (significant) ↓ Bacteroidetes (trend, not significant) ↑ Proteobacteria and Actinobacteria (significant for Actinobacteria at 0.5 μm) ↓ Verrucomicrobia (trend) ↓ Alpha diversity (richness, Shannon) Distinct β-diversity (PCoA separation from controls) Genus-level: ↓ Oscillospira, ↓ Anaerostipes; ↑ Parabacteroides, Prevotella…	Male ICR mice	Exposure route: Drinking water (continuous exposure) Exposure duration: 5 weeks Exposure dose: 100 μg/L and 1000 μg/L (≈1.46 × 10¹⁰ particles/L for 0.5 μm; 1.46 × 10⁴ particles/L for 50 μm)
Nath	2025	PS	30-100	Not a host-level microbiome study	In vitro pathogenic E. coli O157:H7 (rifampicin-resistant strain EDL933) cultured in LB broth and on PET microplastic fragments	Culture exposure; 50–100 mg/L PS-NPs; 24 h (planktonic) and 7–15 days (biofilm assays)	Positively charged NPs most bacteriostatic/toxic at 100 mg/L. Uncharged NPs caused strongest transcriptional shifts (highest DEGs). Biofilms on PET MPs showed altered carbohydrate/protein matrix content depending on NP type. Transcriptomic analysis confirmed NP-induced stress responses, QS activation, and virulence upregulation.
Ning	2022	PS	30-200	Not an in vivo microbiome study;	Escherichia coli MG1655	In vitro culture exposure; 0.25–32 mg/L; 12 h incubation;	Growth inhibition strongest for 30 nm PS and 200 nm PS-NH₂ (positively charged); ↑ Intracellular ROS (up to 800% of control for PS-NH₂); ↑ DNA damage (AP sites); mechanical damage suspected for 30 nm; ↑ Resistance mutation rates (up to ~1.2 × 10⁻⁷, ~4× control), especially for 30 nm, 200 nm, and PS-NH₂
Peng	2023	PS	2 µm	↓ F/B ratio (significant) ↓ α-diversity (Shannon, Chao1) Distinct β-diversity clustering (NMDS, PCoA) Phylum level: ↓ Firmicutes; ↑ Bacteroidetes; ↑ Proteobacteria Genus level: ↓ Lachnospiraceae_NK4A136, ↓ Ruminococcaceae_UCG-014, ↓ Lactobacillus; ↑ Bacteroides, ↑ Escherichia–Shigella, ↑ Alistipes	Male C57BL/6J mice	Exposure route: Oral gavage Exposure duration: 28 days Exposure dose: 10 mg/kg/day	PS-NPs exacerbated DSS-induced colitis (↑ disease activity index, colon shortening, histological damage) ↑ Pro-inflammatory cytokines (IL-1β, TNF-α, IL-6); ↓ IL-10 Metabolomics: disrupted SCFAs (butyrate ↓, acetate ↓) and bile acid metabolism
Qiao	2019	PS	5000	↓ Alpha diversity (Shannon index: −17% in low-dose, −29% in high-dose) ↓ Proteobacteria (significant in high-dose) ↑ Fusobacteria (significant in high-dose) 25 bacterial families significantly altered (mainly Proteobacteria and Actinobacteria) Distinct β-diversity shifts (PCoA, OPLS-DA separation of treated vs. control) Overall: microbiome dysbiosis correlated with oxidative stress, inflammation,…	Adult zebrafish (Danio rerio)	Waterborne exposure; 21 days; 50 µg/L (low; 7.3 × 10² particles/L) and 500 µg/L (high; 7.3 × 10³ particles/L)	Histology: bowel wall thinning, congestive inflammation, villi and epithelial damage (78–86% of exposed fish) ↑ Catalase (CAT) and superoxide dismutase (SOD) activities (oxidative stress) ↑ D-lactate, ↓ DAO → increased intestinal permeability Metabolomics: 36 metabolites altered (amino acids: proline, leucine, lysine, threonine, alanine, phenylalanine, glutamine, tyrosine, ornithine; lipids: lino…
Qiao	2021	PS	70	↓ Alpha diversity (Shannon & Simpson indexes; most pronounced with surface-modified particles) Firmicutes/Bacteroidetes not significantly changed overall ↑ Proteobacteria (notably in PS-NH₂ groups; enriched opportunistic pathogens) ↑ Verrucomicrobia (high-dose PS-NH₂ MPLs) ↓ SCFA-producers (Ruminiclostridium_9, Lachnoclostridium, Anaerotruncus, Roseburia, Butyricicoccus) ↑ Opportunistic/pathogeni…	Male C57BL/6 mice (8 weeks old)	Oral gavage; daily for 28 days; 0.2 or 2 mg/kg/day PS particles	Toxicity ranking: PS-NH₂ > PS-COOH > pristine PS Histology: intestinal villi damage, thinning of mucosa, inflammatory exudation (esp. PS-NH₂) ↓ Tight junction proteins (ZO-1, claudin-1, claudin-3) in intestine; most severe in PS-NH₂ groups Systemic toxicity: ↑ AST, ALT, ALP, CK, bilirubin, creatinine (especially at 2 mg/kg PS-NH₂) In vitro Caco-2 assays: PS-NH₂ (nano > micro) disrupted TEER, ↑ pe…
Rehman	2025	PS	50	Proteobacteria ↑; Firmicutes & Bacteroidetes ↓; Alistipes ↓; network connectivity ↓.	zebra fish	adult zebrafish (Danio rerio) over 14 and 28 days — at concentrations of 0.1, 1.0, and 10 mg/L
Rocabert	2025	PS, PLA	61; 463	Total bacteria ↓, diversity collapse, composition shifts; L. plantarum rises under PS-NPLs.	drosophila	exposed to 100 μg/mL for 7 days
Su	2024	PS	<25,000	Overall: Gut microbiota composition significantly altered. Firmicutes decreased, Bacteroidetes increased → F/B ratio decreased. Female mice (PSF group): stronger decrease in Firmicutes, increase in Bacteroidetes, increased Prevotellaceae, reduced Desulfobacterota, Muribaculaceae, Lachnospiraceae, Bacilli, and Desulfovibrionaceae. Male mice (PSM group): increased Firmicutes and Proteobacteria, dec…	Kunming mice, 30 days old, both sexes (male and female groups analyzed separately	Oral (dietary incorporation into feed pellets), 30 g PS-MPs per kg feed (~0.21 g/day intake), for 28 days
Sun	2018	PS	50-55	Microbiome-level shifts not studied.	H. alkaliphila (Gram-)		Growth inhibition of Gram-negative Halomonas alkaliphila; ROS induction in nano-PS groups; disruption of NH₄⁺ conversion efficiency
Sun	2025	PET	4,000-22,000	4 days: ↑ Firmicutes, ↑ Actinobacteriota, ↓ Bacteroidota (F/B ratio increased). 28 days: ↓ Firmicutes, ↑ Bacteroidota, ↑ Actinobacteriota (F/B ratio decreased). Genus-level: norank_f__Muribaculaceae initially decreased (14 d), then increased (28 d); Bifidobacterium increased with dose Alpha diversity: no change at 14 d, significant ↓ Shannon index at 28 d (250 mg/kg) Beta diversity: distinct clus…	Male C57BL/6 mice	Oral gavage, once daily for 28 days; doses 10, 50, 250 mg/kg bw	nflammation (↑ TNF-α, IL-2, IL-5; ↓ IL-10), colon histopathology damage, ↓ mucin secretion (Muc2 downregulated), barrier dysfunction
Teng	2023	PS	100	Aeromonas/Pseudomonas/Shewanella ↑; Cetobacterium & Lactobacillus ↓; vitamin D partially restores.	zebra fish	5mg/L 21 d
Teng	2024	PS	80		C57BL/6J mice	Oral gavage, 0.1 & 1 mg/day, 90 days
Wang	2022	PE	1300	study focused on membrane models and HepG2 cells, not microbiome composition	Human hepatocyte cell line (HepG2); lipid bilayer (DPPC) model	Human hepatocyte cell line (HepG2); lipid bilayer (DPPC) model	Demonstrated pore formation, reduced membrane fluidity, increased thickness, LDH leakage, and dose-dependent loss of integrity
Wang	2023	PS	80	No microbiome sequencing performed.	Male C57BL/6 mice (n=100, 7–8 weeks)	Oral gavage, 1, 10, 30 mg/kg/day for 8 weeks	PS-NPs alone (30 mg/kg/d) → ↑ blood glucose, insulin resistance, glucose intolerance. Combined with high-fat diet + STZ → aggravated diabetes symptoms. Mechanism: PS-NPs ↓ phosphorylation of AKT & GSK3β → impaired insulin signaling. ↑ ROS & MDA, ↓ GSH in liver and pancreas. Dyslipidemia (↑ T-CHO, TG, LDL-C; ↓ HDL-C). SC79 partly alleviated oxidative stress and glucose effects
Xia	2025	PS	1000	↓ F/B ratio (lowest in TC and MP+TC groups). α-diversity: MPs ↑ diversity; TC suppressed this; MP+TC group disrupted balance. Beneficial commensals ↓: Alistipes, Bacteroides, Oscillibacter. Opportunists/pathogens ↑: Akkermansia, Clostridium, Lepagella, Aspergillus, Megamonas, Pantoea, Vibrio. Potential pathogens enriched: E. coli, Salmonella, Staphylococcus aureus, Mycobacterium tuberculosis, Str…	Male C57BL/6 young mice	Free drinking water exposure, 8 weeks. Groups: MPs 10 mg/L (≈2 mg/kg/day). TC 12.5 mg/L (≈2.4 mg/kg/day). Combined MPs + TC (same doses).	Barrier dysfunction: ↓ goblet cells, ↓ mucin secretion, villus atrophy, crypt damage, ↑ serum/colonic LPS. Oxidative stress/inflammation: ↑ ROS, ↓ SOD, ↑ IL-6, IL-1β, TNF-α. ↓ TJ proteins/genes: ZO-1, ZO-2, Occludin, MUC3. ARGs: Enrichment of multidrug, MLS, fluoroquinolone, and TC resistance genes. VFGs: Enrichment of capsule-, LPS-, LOS-related genes (e.g., VF274, CVF186, VF542, CVF494). Strong…
Xie	2021	PS	80; 8000	Proteobacteria ↑; Firmicutes ↓; Fusobacteria ↓; Verrucomicrobiota ↓; Actinobacteria ↓ (MPs) / ↑ (NPs)	zebra fish	21 days to 10 μg/L and 1 mg/L of MPs (8 μm) and NPs (80 nm)
Xie	2022	PE, PET, PP, PS, PVC	150,000-300,000	Phylum-level: ↑ F/B ratio in PE, PET, PP groups. ↓ F/B ratio in PS and PVC groups. Family-level: ↑ Ruminococcaceae (PE, PS). ↑ Lachnospiraceae (PE, PP, PS). Genus-level: ↓ Alistipes (most in PS group). Diversity: ↑ α-diversity in PE group. ↓ α-diversity in PET group. β-diversity: Greatest divergence in PS group vs control.	Male Kunming mice	Oral gavage, 20 mg/mL suspension, 0.2 mL/day (≈4 g/kg/day). Daily for 7 days	Histopathology: All MPs → colon tissue damage (crypt distortion, goblet cell loss, inflammatory infiltration). PS group most severe (21.5% inflammatory cells). Oxidative stress: ↑ MDA and POD across groups; variable SOD/GSH responses. Potential health relevance: Short-term exposure already altered microbiota structure, barrier integrity, and inflammation. PS had the strongest effects.
Xie	2024	PS	8,000; 80	Phylum-level: ↑ Proteobacteria (MPs: 57.1%; NPs: 51.2% vs 29.3% control). ↓ Fusobacteria, Firmicutes, Verrucomicrobiota. Actinobacteria ↓ with MPs, ↑ with NPs. Genus-level: ↑ Aeromonas in both MPs and NPs. NPs (high concentration) additionally enriched Defluviimonas, Ralstonia, Rhodobacter, Mycobacterium, Rhodococcus, Bosea, Staphylococcus. ↓ Cetobacterium, Protochlamydia, Legionella, Phreatobact…	Adult zebrafish (Danio rerio), AB strain	Waterborne exposure, 21 days. Groups: MPs: 10 µg/L (low), 1 mg/L (high). NPs: 10 µg/L (low), 1 mg/L (high)	Inflammatory response: NPs (1 mg/L) significantly upregulated gut il1β, il8, il10, tnfα mRNA (not seen with MPs). NPs caused more serious dysbiosis and inflammation than MPs. Suggests particle size is critical: NPs exert stronger pro-inflammatory and dysbiotic effects.
Xu	2023	PS	200	↓ α-diversity and OTU counts (e.g., CH(O)CH group: 185 vs control 353). Proteobacteria dominant (32.9–92.1% across groups). ↓ Firmicutes (3.9–30.3%), Bacteroidota (1.0–20.3%), Actinobacteriota (0.6–16.1%). Enrichment of opportunists/pathogens: Burkholderia–Caballeronia–Paraburkholderia, Catenibacillus, Coprobacillus, Butyricimonas, Christensenella, Sutterella. Reduction of beneficial taxa: Lactob…	Zebrafish (Danio rerio	aterborne exposure: 50 µg/L for 18 days.	Gut lesions: villus rupture, goblet cell swelling/rupture, mast cell infiltration. ↑ Pro-inflammatory cytokines (IL-1β, IL-6, TNF-α); ↓ immune enzymes (ACP, AKP, lysozyme). Mitochondrial dysfunction: ↓ ATP, complex I/III/IV activity; downregulated mt-nd1, ndufs4, cox1. ↑ ROS, oxidative stress, metabolic disorders (glycolipid metabolism disruption). Surface-group dependent toxicity: CH(O)CH > OH >…
Yang	2025	PS	113	α-diversity: ↓ richness and diversity (Shannon, Simpson, Chao, Ace) at high dose. the diversity and genus-level changes (↓ Roseburia, ↓ Akkermansia vs ↑ Parabacteroides, ↑ Desulfovibrionaceae) indicate that the F/B ratio declined at higher PS-NP doses β-diversity: Clear separation from controls (PCoA, PLS-DA). Phylum level: Dominated by Firmicutes and Bacteroidetes across groups. Genus level: ↓ C…	Male C57BL/6 mice	Oral gavage, daily for 42 days. Groups: Control (water). Low dose (LD): 0.1 mg/day. Medium dose (MD): 0.5 mg/day. High dose (HD): 2.5 mg/day.	Barrier dysfunction: Shortened colon, goblet cell loss, ↓ mucin, ↑ serum LPS. ↓ TJ proteins: ZO-1, Occludin, Claudin-5. ↓ Antimicrobial peptides: IL-23/IL-22/Reg3γ axis. ↑ Inflammation: ↑ serum IL-6, IL-1β, TNF-α; colonic infiltration. Metabolomics: ↓ L-histidine (anti-inflammatory metabolite). Histidine positively correlated with Roseburia/Akkermansia; negatively with Desulfovibrionaceae. Transc…
Yu	2024	PS	100	α-diversity: Significantly increased in PS-MPs group vs control; restored by co-exposure with Lactobacillus rhamnosus GG (LGG). β-diversity: Distinct clustering of PS-MPs group; LGG co-exposure shifted community closer to controls. Phylum level: PS-MPs exposure → ↑ Bacteroidota, ↑ Verrucomicrobiota, ↑ Proteobacteria; ↓ Firmicutes. LGG co-exposure normalized these shifts. Genus level: PS-MPs alone…	Male C57BL/6N mice, SPF conditions	Oral gavage daily for 28 days. Groups: Control (water). LGG (100 mg/kg b.w./day; ~2×10⁷ CFU/mouse/day). PS-MPs (5 mg/kg b.w./day). LGG + PS-MPs (same doses combined)	Colon effects: Abnormal mucus secretion, ciliary defects, barrier impairment from PS-MPs; ameliorated by LGG. Liver effects: Lipid accumulation, ↑ IL-6/TNF-α, ↑ LPS with PS-MPs; reversed by LGG. Oxidative stress/antioxidant: SOD and GPX1 expression improved by LGG; Nrf2/ARE pathway modulation. Bile acid metabolism: PS-MPs disrupted Cyp7a1/Cyp7b1 expression and bile acid synthesis; LGG restored. M…
Zajac	2023	PS	100	(mechanistic surface charge study only)	Klebsiella pneumoniae Gram-
Zeng	2024	PS	200-5,000	No microbiome sequencing performed.	In vivo: C57BL/6J mice (oral gavage, n=5/group). In vitro: Caco-2 intestinal epithelial cells.	Oral gavage daily for 28 days. Dose: 1 mg/kg body weight/day (all sizes). In vitro: 100 μg/mL PS-MPs for 24–48 h.	Barrier dysfunction: PS5 > PS1 > PS0.2 in damaging colonic mucus layer and TJ proteins. ↓ MUC1, ↓ MUC2 expression, reduced mucus secretion. ↓ Tight junction proteins (ZO-1, Occludin, Claudin-1). ↑ serum DAO and D-lactate (markers of permeability). Oxidative stress: ↓ SOD/CAT, ↑ MDA, ↑ 3′-NT. Inflammation: ↑ IL-6, IL-8, TNF-α, IL-1β in colon. Pathway: ROS-mediated NF-κB → NLRP3 inflammasome → IL-1…
Zhang	2023	PS	20-5,000	α-diversity: ↓ Shannon diversity in PS-MNP20 (low/medium) and PS-MNP500 (all groups) after 14 d. After 28 d, further ↓ diversity, especially PS-MNP20 high-dose. β-diversity: Distinct clustering from controls; PS-MNP20 high-dose most divergent. Phylum level: Significant ↓ Firmicutes/Bacteroidetes (F/B) ratio in all PS-MNP groups. Genus level: ↑ harmful taxa: Escherichia-Shigella, Enterobacteriacea…	Female BALB/c mice	Oral gavage daily for 28 d. Doses: 5, 50, 5000 µg/day.	Accumulation: PS-MNPs localized in intestinal villi and lamina propria. Barrier dysfunction: ↓ Claudin-1, ↓ Muc2/Muc3 after 28 d (esp. PS-MNP20). Permeability: ↑ FITC-dextran in blood (28 d, size-dependent, worse with 20 nm). Immune dysfunction: ↓ sIgA, ↓ CD4⁺ and CD8⁺ T lymphocytes (esp. PS-MNP20/500). Inflammation: ↑ leukocyte infiltration (CD45⁺ cells), villus/crypt disorganization. Mechanism:…
Zhang	2024	PS	80	α-diversity: ↓ observed species and Shannon index even at low dose (5 mg/kg). β-diversity: Altered at 10 and 40 mg/kg (PCA separation). Phylum level: ↓ Firmicutes; ↑ Bacteroidetes → overall F/B ratio decreased. Genus level: ↓ Lachnospiraceae_NK4A136_group, ↓ Lactobacillus, ↓ Odoribacter (beneficial taxa). ↑ Prevotellaceae (pro-inflammatory, at high dose). LEfSe: Control enriched in Firmicutes + P…	Male BALB/c mice, 6 weeks old (SPF). In vitro: IEC-6 intestinal epithelial cells.	In vivo: Oral gavage daily × 28 d. Doses: 0, 5, 10, 20, 40 mg/kg BW. In vitro: IEC-6 cells, 0–100 µg/mL (24–48 h)	Mitophagy: PS-NPs triggered BNIP3/NIX-mediated mitophagy in IEC-6 cells and jejunum/colon tissues. Low doses (≤25 µg/mL; 5–10 mg/kg) → mitophagy protective (NIX-driven). High doses (≥50 µg/mL; ≥20 mg/kg) → blocked autophagy flux, BNIP3-driven, → cell death. Barrier/epithelial effects: Villus shortening, ↓ villus/crypt ratio, goblet cell loss, ↓ acidic mucus (40 mg/kg). Inflammation: Inflammatory …
Zou	2023	mixed	960	α-diversity: Chao1 and ACE ↓ significantly (abundance); Shannon and Simpson unchanged. β-diversity: Clear separation between MP-exposed and controls (PCoA). Phylum level: Firmicutes: ↓ (71.7% → 66.9%). Bacteroidota: ↑ (23.9% → 26.1%). Proteobacteria: ↑ (3.2% → 5.9%). Genus level: ↑ Escherichia-Shigella, Fournierella, Bifidobacterium, Butyricicoccus, Ruminococcus_torques_group, Tyzzerella, Facklam…	Broiler chickens	Oral dietary exposure: feed supplemented with MPs at 200 mg/kg diet. Duration: 28 days.	Growth performance: ↓ body weight and daily weight gain in MP group; no change in feed intake. Microbiome: MP exposure induced gut dysbiosis with loss of SCFA-producing taxa and increase in potential pathogens. Functional implications: Reduced SCFA production and enrichment of Gram-negative opportunists suggest impaired gut barrier/immune balance.
