# Supplementary material for: Role of Nanoplastics in Decreasing the Intestinal Microbiome Ratio: A Review of the Scope of Polystyrene
Source: Toxics. 2025 Nov 29;13(12):1036. doi: 10.3390/toxics13121036 (PMC12737679; doi:10.3390/toxics13121036)
Supplement: Supplementary file 1 [file toxics-13-01036-s001.zip › Table S3.xlsx]

## Sheet: Sheet1
Table S3. Primary in vivo oral-gavage nanoplastic studies (microbiome outcomes). This table extends the comparative summary begun in Table 2, continuing the study-level charting of in vivo oral nanoplastic exposures. Reported are particle type and size, host/model system, exposure route/duration/dose, and principal microbiome outcomes (F/B ratio, diversity indices, key taxa shifts). The “Notes / …
Author	Year	Species/Model	Dose/Protocol	Microbiome outcomes (F/B ratio, diversity, key taxa)	Notes
Chen	2023	Adult C57BL/6 mice	Oral gavage, 0.5 mg/day for 60 days	Proteobacteria/Actinobacteria/Desulfovibrio ↑; Akkermansia ↑	Oral gavage protocol as specified. No F/B ratio reported.
Chen	2024	C57BL/6 mice	Oral gavage, 1–10 mg/kg/day, 28 days	↓ F/B ratio; Lactobacillus ↓; Akkermansia ↑	Oral gavage protocol as specified. F/B ratio or phylum-level shifts reported.
Choi	2024	Zebrafish	Static waterborne exposure, 10 mg/L, 21 days	↓ diversity; Proteobacteria ↑; Firmicutes ↓	Virgin and UV-weathered fragments; reduced alpha diversity
Dai	2022	Bacillus subtilis (Gram+) and others	In vitro exposure	Gram-positive B. subtilis sustained growth; no microbiome sequencing	In vitro bacterial study; microbiome sequencing not applicable. No F/B ratio reported.
Djouina	2022	C57BL/6 female mice	Oral exposure, 6 weeks, 100 µg/g food (~16.7 mg/kg bw/day)	No α-diversity change; ↓ β-diversity (Genus level)	No F/B ratio reported. Reports beta-diversity clustering. Alpha-diversity reported.
Gao	2024	Turtle hatchlings	Mixed 1:1 with aerated water, 1 mg/L, 30 days	↓ diversity & homogeneity; pathogenic genera ↑	No F/B ratio reported.
Harusato	2023	C57BL/6J female mice	Oral gavage, 3×10⁴ particles/100 µL PBS, every other day	No α-diversity change; β-diversity not affected	Generated via pin-on-disc abrasion with UV-B exposure
He	2025	Gestational exposure mouse model	Oral gavage; 0–1 mg/kg/day PS-NPs	↓ F/B ratio (Firmicutes ↓, Bacteroidota ↑)	Oral gavage protocol as specified. F/B ratio or phylum-level shifts reported.
Hsu	2025	Ruminococcaceae (Gram+)	In vitro exposure	Ruminococcaceae ↑; NP uptake by Lachnospiraceae	In vitro bacterial study; microbiome sequencing not applicable. No F/B ratio reported.
Huang	2022	Male ICR mice	Oral gavage, daily for 10 weeks; 80 mg/kg/day	↓ α-diversity & richness; ↓ Firmicutes; ↑ Bacteroidota	Also associated with insulin resistance (HOMA-IR)
Huang	2023	Female C57BL/6 mice; AML-12 (mouse) and L02 (human) hepatocyte cell lines	Oral gavage, 75 mg/kg every 2 days for 6 weeks (mice). In vitro exposures up to 200–800 µg/mL.	Hepatic injury: ↑ ALT/AST, lipid accumulation.	Cytotoxicity (PS-20 strongest in vitro → apoptosis, ROS, mitochondrial depolarization). Hepatotoxicity (PS-200 and PS-500 in vivo → ↑ ALT/AST, ↑ hepatic TGs, ↓ GSH, ↑ SOD). Immunotoxicity (PS-200/500 → ↑ neutrophil and monocyte infiltration in liver; PS-500 → intestinal inflammatory infiltration). Intestinal pathology (PS-500 → crypt loss, goblet cell depletion, severe histological damage)
Huang	2024	Pseudomonas aeruginosa Gram-	Culture exposure; static and shaking conditions; 12–48 h; 2.5–100 mg/L	—	30 nm penetrated membranes; all sizes caused ROS ↑ and permeability ↑ Biofilms acted as protective EPS matrices, trapping PS-NPs Exposure enhanced resistance to five antibiotics (tobramycin, ciprofloxacin, polymyxin B, ceftazidime, meropenem) via upregulated efflux pumps and resistance genes
Jin	2018	Adult male zebrafish (Danio rerio)	Waterborne exposure; semi-static system; 14 days; 100 and 1000 mg/L (0.5 µm ≈ 1.456 × 10¹⁰ particles/L; 50 µm ≈ 1.456 × 10⁴ particles/L)	—	Both sizes increased gut mucus volume (more marked at 1000 mg/L 50 µm) 0.5 µm MPs induced stronger inflammatory response: ↑ mRNA and protein levels of IL-1α, IL-1β, IFN; ↓ IL-8 mRNA No gross histological inflammation, but cytokine changes indicated low-level gut inflammation
Jin	2019	Male ICR mice	Drinking water exposure; continuous for 6 weeks; 100 and 1000 µg/L (~1.456 × 10⁶ and 1.456 × 10⁷ particles/L)	Metabolic pathway alterations (KEGG: pyruvate metabolism, bile secretion, steroid biosynthesis).	Predicted KEGG pathways altered: pyruvate metabolism, tyrosine metabolism, fatty acid biosynthesis, bacterial invasion of epithelial cells
Kim	2022	E. coli & Bacillus sp.		—	PS particles 60–2260 nm tested; 1040 nm PS strongest inhibition of bacterial growth; 60 nm PS entered cells (TEM); ~1 µm PS induced biofilm formation (EPS secretion).
Kulac	2024	Male C57BL/6 mice (n=12, 6 control, 6 treated)	Oral gavage, 0.5 mg/day in 0.1 mL saline, daily for 28 days	Gut–liver/lung axis metabolomic perturbations.	Well-characterized PET-NPs; intact polymer structure; no surface functionalization. Functional predictions (PICRUSt2): colon ↑ sulfur/AA metabolism & lipid A biosynthesis; lung ↑ amino acid & energy metabolism, purine degradation.
Li	2020	Male C57BL/6 mice (SPF, 5 weeks old)	Dietary exposure via feed; 5 consecutive weeks; 6, 60, or 600 mg/day PE MPs (approx. 2, 20, or 200 mg/g in chow)	Systemic inflammatory signaling.	↑ Serum IL-1α (all doses); alterations in other cytokines (IL-2 ↓, IL-6 ↑, IP-10 ↓, RANTES ↑, IL-5 ↓, IL-9 ↑ depending on dose) ↓ Th17 and Treg percentages (no change in Th17/Treg ratio) Intestinal inflammation at 600 mg/day: colon and duodenum with edema, lymphocyte and plasma cell infiltration ↑ TLR4, AP-1, and IRF5 expression in colon and duodenum (600 mg/day)
Li	2024	Male C57BL/6J mice (SPF, 6–8 weeks)	Oral gavage; daily for 30 days; 50 mg/kg/day PS	Broader systemic pathway perturbations per RNA-seq (>20× DEGs nano vs micro).	Transcriptome: nano-PS induced >20-fold more differentially expressed genes than micro-PS (immune and metabolic pathways: PI3K-Akt, MAPK, calcium signaling, drug metabolism, bile secretion) Both sizes caused colon and liver damage (H&E), ↑ AST/ALT, ↑ ROS, ↓ GSH Immune signaling: activation of TLR2/MyD88/NF-κB pathway; ↑ IL-1β, ↑ TNF-α Antibiotic depletion alleviated toxicity, showing microbiota m…
Lin	2024				No F/B ratio reported.
Liu	2023	E. coli DH5α (donor); K12 MG1655 (recipient)	0.1–200 mg/L; 24 h conjugation		Smaller PSNPs promote conjugative ARG transfer; upregulate mating genes and downregulate regulators
Lu	2018				No F/B ratio reported.
Nath	2025	E. coli O157:H7 (EDL933)	50 & 100 mg/L; 24 h (planktonic), 7/15 days (biofilm)		NP(+) slows growth but enhances virulence and quorum sensing gene expression; stress gene oxyR downregulated
Ning	2022	Bacterial (E. coli)	In vitro antibacterial & mutation assays		PS-NH2 interacts with bacterial membranes; synergy with erythromycin; increases mutations and resistance
Peng	2023	A549, BEAS-2B, Caco-2, HepG2 cell lines	In vitro culture; single dosing; 1.1×10^2–5.7×10^5 particles/mL; endpoints at 48 h & 12 d	Not applicable	Undifferentiated A549, BEAS-2B, Caco-2, HepG2 (48 h): no major effects except ↑ ROS in HepG2. Differentiated A549 (48 h): ↑ ROS at high dose; differentiated Caco-2: no effect. Long-term post-exposure (12 d) in Caco-2 cells: ↑ ROS, ↑ mitochondrial membrane potential, ↑ basal/max respiration, ATP production, proton leak, spare capacity → mitochondrial dysfunction. A549: ↑ ROS at multiple doses, no …
Qiao	2019	Zebrafish (Danio rerio)	50 & 500 µg/L; 21-day waterborne	Metabolome & microbiome dysbiosis; lipid metabolism disorder	Polystyrene MPs (5 µm beads) induced gut inflammation and oxidative stress in zebrafish
Qiao	2021	Zebrafish (Danio rerio)	~50 & 500 µg/L; 21-day waterborne exposure	Metabolome disruption and gut microbiota dysbiosis; metabolic alterations	Shape-dependent microplastic toxicity: fibres most harmful, leading to barrier disruption and dysbiosis
Rehman	2025	Multiple models (mice, zebrafish, chickens)	N/A (review summarises exposures)	Emphasises gut-liver axis, metabolic and neuro effects	Review emphasises Gram-negative enrichment and Proteobacteria blooms
Rocabert	2025	Adult Drosophila melanogaster	100 µg/mL in food; 7-day feeding (vials refreshed every 2 days)	Reduced alpha diversity and F/B ratio; PS50 & PS500 cause dysbiosis worse than PLA	PS NPs cause larger shifts in Drosophila gut microbiota compared to PLA; Gram-negative P. rettgeri replaced by Gram-positive L. plantarum; F/B ratio and alpha diversity decrease
Su	2024	Kunming mice, 30 days old, both sexes (male and female groups analyzed separately	Oral (dietary incorporation into feed pellets), 30 g PS-MPs per kg feed (~0.21 g/day intake), for 28 days	Decreased alpha diversity; decreased F/B ratio; Prevotellaceae increase; sex-specific microbiota changes	PS-MP exposure altered intestinal morphology and gene expression, decreased diversity; sexes responded differently
Sun	2018	Mice (C57BL/6)	Oral gavage; up to 8 weeks	Hepatic lipid metabolism disorder; systemic metabolic alterations	PS microplastics cause dysbiosis and hepatic lipid metabolism disorder in mice
Sun	2025	C57BL/6 mice	Oral gavage, 0–250 mg/kg/day, 28 days	↑ ALT, glucose; gut–liver axis involvement.	Time- and dose-dependent dysbiosis with F/B ratio shifts; dynamic microbial changes over 14 vs 28 days.
Teng	2023	Zebrafish	15 & 150 μg/L, 21 days; with low vs high vitamin D diet	Anxiety-like behavior (novel tank test); ↓ 5-HT, GABA, DA; vitamin D restored 5-HT; virome disruption.	First demonstration of gut virome role in PS-NP toxicity; vitamin D protective.
Teng	2024	C57BL/6J mice	Oral gavage, 0.1 & 1 mg/day, 90 days	↓ dopamine, 5-HT, GABA, BDNF; memory/learning deficits; anxiety-like behavior.	Gut dysbiosis with ↓ Bacteroidetes (Muribaculaceae), ↑ Firmicutes (Lachnospiraceae, Ruminococcaceae), ↑ F/B ratio; Helicobacter enrichment.
Wang	2022	Human hepatocyte (HepG2); lipid bilayers	Cell line exposure; mechanistic assays	Not applicable	Mechanistic study; no microbiome sequencing; barrier disruption
Wang	2023	Male C57BL/6 mice	Oral gavage, 1‚Äì30 mg/kg/day, 8 weeks	‚Üë blood glucose; systemic inflammation	No microbiome sequencing performed
Xia	2025	Male C57BL/6 mice	Drinking water, 8 weeks	‚Üì F/B ratio	Clear barrier disruption with microbiome dysbiosis
Xie	2021	Zebrafish	21 days; 10 Œºg/L and 1 mg/L	Proteobacteria ‚Üë; Firmicutes ‚Üì	Clear phylum-level dysbiosis
Xie	2022	Male Kunming mice	Oral gavage, 20 mg/mL suspension, 0.2 mL/day, 28 days	‚Üë F/B ratio	Histopathology shows barrier damage across multiple polymers
Xie	2024	Adult zebrafish (AB strain)	21 days, waterborne exposure	Microbiome dysbiosis	Clear immune activation with taxonomic shifts
Xu	2023	Zebrafish	Waterborne exposure, 50 ¬µg/L, 18 days	‚Üì Œ±-diversity, ‚Üì OTU counts	Gut lesions with reduced microbial diversity
Yang	2025				No F/B ratio reported.
Yu	2024				No F/B ratio reported.
Zajac	2023				No F/B ratio reported.
Zeng	2024				No F/B ratio reported.
Zhang	2023				No F/B ratio reported.
Zhang	2024				No F/B ratio reported.
Zou	2023				No F/B ratio reported.
Notes: F/B = Firmicutes/Bacteroidetes ratio. ↑ = increase; ↓ = decrease; NC = not collected; NR = not reported.
Diversity outcomes are based on α-diversity (Shannon, Simpson, Chao1, ACE) and β-diversity (PCoA, NMDS, PCA) metrics as specified in each study
