# Supplementary material for: Role of Nanoplastics in Decreasing the Intestinal Microbiome Ratio: A Review of the Scope of Polystyrene
Source: Toxics. 2025 Nov 29;13(12):1036. doi: 10.3390/toxics13121036 (PMC12737679; doi:10.3390/toxics13121036)
Supplement: Supplementary file 1 [file toxics-13-01036-s001.zip › Table S4.xlsx]

## Sheet: Sheet1
Table S4. Primary in vivo oral-gavage nanoplastic studies. This table continues the comparative summary begun in Tables 2 and 3, presenting study-level details for the remaining in vivo nanoplastic exposures delivered by oral gavage. Reported are particle type and size, host/model system, exposure route/duration/dose, and major microbiome outcomes (F/B ratio, diversity metrics, key taxa shifts). …
Author	Year	Model/host	Exposure route, duration, dose	Microbiome outcomes (F/B ratio, diversity, key taxa)	Notes / other observations
Author	Year	Model/host	Exposure route, duration, dose	Microbiome outcomes (F/B ratio, diversity, key taxa)	Notes / other observations
Chen	2023	Adult C57BL/6 mice	0.5 mg/day PS (oral gavage once a day) for 60 days in the PS-NPs and PS-MPs groups	Proteobacteria/Actinobacteria/Desulfovibrio ↑; Lactobacillus & Lachnoclostridium ↓; mucus secretion ↓; permeability ↑.	Oral gavage protocol as specified. No F/B ratio reported.
Chen	2024	Mouse (C57BL/6)	Oral gavage, 1–10 mg/kg/day PS-NPs for 28 days	↓ F/B ratio; Lactobacillus ↓; Akkermansia ↑; intestinal barrier disruption with ZO-1 and occludin ↓; ROS and apoptosis ↑	Oral gavage protocol as specified. F/B ratio or phylum-level shifts reported. Reports ROS-related endpoints.
Choi	2024	Zebrafish	Static waterborne exposure; 10 mg/L; 21 days	↓ Diversity; Proteobacteria ↑; Firmicutes ↓; intestinal dysbiosis	virgin and UV-weathered fragments; Reduced alpha diversity; enrichment of opportunistic taxa (Aeromonas, Shewanella); reduction in beneficial commensals; ↑ ROS, ↓ TJ proteins
Dai	2022	various bacteria	In vitro bacterial culture; 80 nm, 200 nm, and 2 µm PS (neutral, COOH, NH₂); 20–200 µg/mL; 3–24 h incubation (30–37 °C depending on strain).	Not reported: Gram-positive B. subtilis sustained pore formation and lysis.	In vitro bacterial study; microbiome sequencing not applicable. No F/B ratio reported. Special particle condition (weathered/fragmented or surface-modified).
Djouina	2022	C57BL/6 female mice	Oral, 6 weeks, 100 µg/g food (~16.7 mg/kg bw/day)	No alpha-diversity change; ↓ beta diversity (GB). ↑ Gastranaerophilales, ↓ Verrucomicrobiales (both RB & GB). Mixture: ↑ Rhodospirillales, ↓ Lactobacillales. F/B ratio unchanged.	F/B ratio or phylum-level shifts reported.
Gao	2024	turtle hatchlings	mixed 1:1 with aerated water containing 1 mg/l polyphenylene nanoplastics. To maintain humidity throughout incubation periodically misted eggs.	Diversity & homogeneity ↓; pathogenic genera ↑, probiotic genera ↓; effects scale with exposure duration.	No F/B ratio reported.
Harusato	2023	C57BL/6J female mice	Oral gavage, 3×10⁴ particles/100 µL PBS, every 3 days for 8 weeks	No alpha-diversity change; beta diversity not significant. ↓ Atopobiaceae, ↑ Sutterellaceae. No consistent F/B ratio change.	Generated via pin-on-disc abrasion with UV-B exposure, suspended in artificial seawater, fractionated (10–1 µm). Heterogeneous, non-spherical; eco-corona possible.
He	2025	Gestational exposure mouse, oral	0 mg/kg PSNPs (control group), 1 mg/kg PS-NPs (low-dose group, LD), 10 mg/kg PS-NPs (medium-dose group, MD), and 100 mg/kg PS-NPs (high-dose group, HD) through continuous gavage during pregnancy from GD 0.5-GD 17.5	↓ F/B (Firmicutes decreased, Bacteroidota increased; Lactobacillus ↓)	Oral gavage protocol as specified. F/B ratio or phylum-level shifts reported.
Hsu	2025	Gram+ Ruminococcaceae	Oral gavage, 0.2 mL suspension of 100 nm PS-NP (2 × 10¹¹ particles/mouse), four times per week for 12 weeks.	Ruminococcaceae ↑; NP taken up by Lachnospiraceae; goblet-cell EV miRNAs link to barrier loss (ZO-1↓, MUC-13↓).	Oral gavage protocol as specified. No F/B ratio reported.
Huang	2023	Female C57BL/6 mice; AML-12 (mouse) and L02 (human) hepatocyte cell lines	Oral gavage, 75 mg/kg every 2 days for 6 weeks (mice). In vitro exposures up to 200–800 µg/mL.	No 16S microbiome sequencing. Intestinal outcomes: inflammation, immune infiltration, crypt loss, goblet cell depletion (PS-500 strongest).	Cytotoxicity (PS-20 strongest in vitro → apoptosis, ROS, mitochondrial depolarization). Hepatotoxicity (PS-200 and PS-500 in vivo → ↑ ALT/AST, ↑ hepatic TGs, ↓ GSH, ↑ SOD). Immunotoxicity (PS-200/500 → ↑ neutrophil and monocyte infiltration in liver; PS-500 → intestinal inflammatory infiltration). Intestinal pathology (PS-500 → crypt loss, goblet cell depletion, severe histological damage)
Huang	2024	Pseudomonas aeruginosa Gram-	Culture exposure; static and shaking conditions; 12–48 h; 2.5–100 mg/L	Not reported: ROS rose by up to 2.5-fold in NP-exposed cells, most pronounced with 50 nm particles; SOD Activity increased correspondingly, reflecting a defensive antioxidative response	30 nm penetrated membranes; all sizes caused ROS ↑ and permeability ↑ Biofilms acted as protective EPS matrices, trapping PS-NPs Exposure enhanced resistance to five antibiotics (tobramycin, ciprofloxacin, polymyxin B, ceftazidime, meropenem) via upregulated efflux pumps and resistance genes
Huang	2022	Male ICR mice	Oral gavage, daily for 10 weeks; 80 mg/kg/day total PS (mixture of four sizes, 20 mg/kg each)	↓ Alpha diversity and richness ↓ Firmicutes, ↑ Bacteroidetes → ↓ F/B ratio ↓ Muribaculaceae, ↓ Helicobacteraceae ↑ Prevotellaceae, ↑ Enterobacteriaceae, ↑ Desulfovibrionaceae, ↑ Rikenellaceae ↓ Mucispirillum schaedleri ↑ Gram-negative bacteria (LPS producers)	Outcomes included insulin resistance (HOMA-IR ↑, OGTT/ITT impaired), ↑ pro-inflammatory cytokines (TNF-α, IL-1β), ↑ plasma LPS, inhibition of insulin signaling (↓ IRS1, ↓ PI3K/AKT activation)
Jin	2018	Adult male zebrafish (Danio rerio)	Waterborne exposure; semi-static system; 14 days; 100 and 1000 mg/L (0.5 µm ≈ 1.456 × 10¹⁰ particles/L; 50 µm ≈ 1.456 × 10⁴ particles/L)	↓ Bacteroidetes ↑ Firmicutes ↓ Proteobacteria (γ- and β-subgroups) ↑ Fusobacteria Significant overall dysbiosis (29 genera altered; increases in Flavobacterium, Bacteroides, Rhodobacter, Stenotrophomonas, Ralstonia, Vogesella, Plesiomonas; many associated with inflammation or pathogenicity) ↓ Alpha diversity (Shannon index)	Both sizes increased gut mucus volume (more marked at 1000 mg/L 50 µm) 0.5 µm MPs induced stronger inflammatory response: ↑ mRNA and protein levels of IL-1α, IL-1β, IFN; ↓ IL-8 mRNA No gross histological inflammation, but cytokine changes indicated low-level gut inflammation
Jin	2019	Male ICR mice	Drinking water exposure; continuous for 6 weeks; 100 and 1000 µg/L (~1.456 × 10⁶ and 1.456 × 10⁷ particles/L)	↓ Actinobacteria (significant), ↓ Firmicutes, ↓ Bacteroidetes (trend, not statistically significant), ↓ α-proteobacteria, β-proteobacteria, γ-proteobacteria (subgroups decreased at different doses) ↓ Alpha diversity (PD whole-tree) Distinct β-diversity clustering (PCA) At genus level (↓): Parabacteroides, Prevotella, Dehalobacterium, Turicibacter, Bifidobacterium, Phascolarctobacterium, Lachnospi…	Predicted KEGG pathways altered: pyruvate metabolism, tyrosine metabolism, fatty acid biosynthesis, bacterial invasion of epithelial cells
Kim	2022	E. coli & Bacillus sp.	In vitro bacterial cultures (E. coli, Bacillus sp.); PS beads 60–2260 nm; 100 mg/L; 8–11 h incubation (growth/viability), up to 24 h (microscopy).	220 nm PS NPs: Slight ↓ in Gram+ (Bacillus sp.) growth; no significant effect on Gram- (E. coli).	In vitro bacterial study; microbiome sequencing not applicable. No F/B ratio reported.
Kulac	2024	Male C57BL/6 mice (n=12, 6 control, 6 treated)	Oral gavage, 0.5 mg/day in 0.1 mL saline, daily for 28 days	Oral & fecal microbiome: no significant change (diversity, SCFA/MCFA). Colon mucosa: ↓ Lactobacillus, Lactobacillaceae, Lactobacillales; ↑ Veillonella, Prevotella, Enterobacterales, Negativicutes. Lung: ↑ Proteobacteria, Verrucomicrobiota, Escherichia-Shigella, Akkermansia, Pseudomonas. Indicates dysbiosis in colon and lung niches.	Well-characterized PET-NPs; intact polymer structure; no surface functionalization. Functional predictions (PICRUSt2): colon ↑ sulfur/AA metabolism & lipid A biosynthesis; lung ↑ amino acid & energy metabolism, purine degradation.
Li	2024	Male C57BL/6J mice (SPF, 6–8 weeks)	Oral gavage; daily for 30 days; 50 mg/kg/day PS	↓ Alpha diversity (Shannon index), ↓ Firmicutes (significant, both PS100 and PS02 groups), ↑ Actinobacteria (PS100 and PS02), Bacteroidetes and Proteobacteria not significantly changed. ↓ Akkermansia (~409-fold ↓ in PS-NP; ~895-fold ↓ in PS-MP), ↓ Lactobacillus (~13–14 fold ↓), ↓ Bacteroides ↑ Escherichia–Shigella (not statistically significant, upward trend in PS100), Overall: ~94 genera signifi…	Transcriptome: nano-PS induced >20-fold more differentially expressed genes than micro-PS (immune and metabolic pathways: PI3K-Akt, MAPK, calcium signaling, drug metabolism, bile secretion) Both sizes caused colon and liver damage (H&E), ↑ AST/ALT, ↑ ROS, ↓ GSH Immune signaling: activation of TLR2/MyD88/NF-κB pathway; ↑ IL-1β, ↑ TNF-α Antibiotic depletion alleviated toxicity, showing microbiota m…
Li	2020	Male C57BL/6 mice (SPF, 5 weeks old)	Dietary exposure via feed; 5 consecutive weeks; 6, 60, or 600 mg/day PE MPs (approx. 2, 20, or 200 mg/g in chow)	↑ Alpha diversity (Chao1, Shannon; significant only at 600 mg/day), ↓ Bacteroidetes, ↑ Firmicutes, ↑ Melainabacteria, ↑ Actinobacteria, ↑ Deferribacteres ↓ Muribaculum, Akkermansia, ↓ Bacteroides, ↓ unidentified Clostridiales ↓ Parabacteroides (significant) ↑ Staphylococcus (significant) ↑ Lactobacillus, ↑ Dubosiella (60 mg group only) ↑ Blautia, ↑ Desulfovibrio (600 mg group only) β-diversity sh…	↑ Serum IL-1α (all doses); alterations in other cytokines (IL-2 ↓, IL-6 ↑, IP-10 ↓, RANTES ↑, IL-5 ↓, IL-9 ↑ depending on dose) ↓ Th17 and Treg percentages (no change in Th17/Treg ratio) Intestinal inflammation at 600 mg/day: colon and duodenum with edema, lymphocyte and plasma cell infiltration ↑ TLR4, AP-1, and IRF5 expression in colon and duodenum (600 mg/day)
Liu	2023	E. coli DH5α (donor); K12 MG1655 (recipient)	0.1–200 mg/L; 24 h conjugation	Not an in vivo microbiome study	↑ ROS production in bacteria exposed to PS-NPs Membrane permeability ↑
Lin	2024	Male C57BL/6J mice	Exposure route: Oral gavage Exposure duration: 30 days Exposure dose: 50 mg/kg/day	↓ α-diversity (Shannon index, significant at 15 and 30 days) Distinct β-diversity clustering (PLS-DA separation from controls) ↓ Firmicutes (significant at day 15) ↑ Actinobacteria (PS groups, especially PS-NPs) No significant shift in Bacteroidetes or Proteobacteria at phylum level Genus-level: sharp ↓ Akkermansia (−400–895 fold), ↓ Lactobacillus (−13–14 fold), ↓ Bacteroides; ↑ Escherichia–Shige…	Oral gavage protocol as specified. F/B ratio or phylum-level shifts reported. Reports beta-diversity clustering. Alpha-diversity reported.
Lu	2018	Male ICR mice	Exposure route: Drinking water (continuous exposure) Exposure duration: 5 weeks Exposure dose: 100 μg/L and 1000 μg/L (≈1.46 × 10¹⁰ particles/L for 0.5 μm; 1.46 × 10⁴ particles/L for 50 μm)	↓ Firmicutes (significant in feces and cecal contents) ↓ α-Proteobacteria (significant) ↓ Bacteroidetes (trend, not significant) ↑ Proteobacteria and Actinobacteria (significant for Actinobacteria at 0.5 μm) ↓ Verrucomicrobia (trend) ↓ Alpha diversity (richness, Shannon) Distinct β-diversity (PCoA separation from controls) Genus-level: ↓ Oscillospira, ↓ Anaerostipes; ↑ Parabacteroides, Prevotella…	F/B ratio or phylum-level shifts reported. Reports ROS-related endpoints. Reports beta-diversity clustering. Alpha-diversity reported.
Lu	2018	Male ICR mice	Exposure route: Drinking water (continuous exposure) Exposure duration: 5 weeks Exposure dose: 100 μg/L and 1000 μg/L (≈1.46 × 10¹⁰ particles/L for 0.5 μm; 1.46 × 10⁴ particles/L for 50 μm)	↓ Firmicutes (significant in feces and cecal contents) ↓ α-Proteobacteria (significant) ↓ Bacteroidetes (trend, not significant) ↑ Proteobacteria and Actinobacteria (significant for Actinobacteria at 0.5 μm) ↓ Verrucomicrobia (trend) ↓ Alpha diversity (richness, Shannon) Distinct β-diversity (PCoA separation from controls) Genus-level: ↓ Oscillospira, ↓ Anaerostipes; ↑ Parabacteroides, Prevotella…	F/B ratio or phylum-level shifts reported. Reports ROS-related endpoints. Reports beta-diversity clustering. Alpha-diversity reported.
Nath	2025	In vitro pathogenic E. coli O157:H7 (rifampicin-resistant strain EDL933) cultured in LB broth and on PET microplastic fragments	Culture exposure; 50–100 mg/L PS-NPs; 24 h (planktonic) and 7–15 days (biofilm assays)	Not a host-level microbiome study	Positively charged NPs most bacteriostatic/toxic at 100 mg/L. Uncharged NPs caused strongest transcriptional shifts (highest DEGs). Biofilms on PET MPs showed altered carbohydrate/protein matrix content depending on NP type. Transcriptomic analysis confirmed NP-induced stress responses, QS activation, and virulence upregulation.
Ning	2022	Escherichia coli MG1655	In vitro culture exposure; 0.25–32 mg/L; 12 h incubation;	Not an in vivo microbiome study;	Growth inhibition strongest for 30 nm PS and 200 nm PS-NH₂ (positively charged); ↑ Intracellular ROS (up to 800% of control for PS-NH₂); ↑ DNA damage (AP sites); mechanical damage suspected for 30 nm; ↑ Resistance mutation rates (up to ~1.2 × 10⁻⁷, ~4× control), especially for 30 nm, 200 nm, and PS-NH₂
Peng	2023	A549, BEAS-2B, Caco-2, HepG2	In vitro culture exposure; single dosing; 1.1 × 10² – 5.7 × 10⁵ particles/mL (≈ human exposure levels); endpoints measured at 48 h and 12 d	Not an in vivo microbiome study;	Undifferentiated A549, BEAS-2B, Caco-2, HepG2 (48 h): no major effects except ↑ ROS in HepG2. Differentiated A549 (48 h): ↑ ROS at high dose; differentiated Caco-2: no effect. Long-term post-exposure (12 d after single dosing): Caco-2 cells: ↑ ROS, ↑ mitochondrial membrane potential, ↑ basal/max respiration, ATP production, proton leak, spare capacity → mitochondrial dysfunction. A549: ↑ ROS at m…
Qiao	2019	Zebrafish (Danio rerio)	50 & 500 µg/L; 21-day waterborne	Polystyrene MPs (5 µm beads) induced gut inflammation and oxidative stress in zebrafish	Polystyrene MPs (5 µm beads) induced gut inflammation and oxidative stress in zebrafish
Qiao	2021	Zebrafish (Danio rerio)	~50 & 500 µg/L; 21-day waterborne exposure	Shape-dependent microplastic toxicity: fibres most harmful, leading to barrier disruption and dysbiosis	Shape-dependent microplastic toxicity: fibres most harmful, leading to barrier disruption and dysbiosis
Rehman	2025	zebra fish	adult zebrafish (Danio rerio) over 14 and 28 days — at concentrations of 0.1, 1.0, and 10 mg/L	Proteobacteria ↑; Firmicutes & Bacteroidetes ↓; Alistipes ↓; network connectivity ↓.	Review emphasises Gram-negative enrichment and Proteobacteria blooms
Rocabert	2025	drosophila	exposed to 100 μg/mL for 7 days	Total bacteria ↓, diversity collapse, composition shifts; L. plantarum rises under PS-NPLs.	PS NPs cause larger shifts in Drosophila gut microbiota compared to PLA; Gram-negative P. rettgeri replaced by Gram-positive L. plantarum; F/B ratio and alpha diversity decrease
Su	2024	Kunming mice, 30 days old, both sexes (male and female groups analyzed separately	Oral (dietary incorporation into feed pellets), 30 g PS-MPs per kg feed (~0.21 g/day intake), for 28 days	Overall: Gut microbiota composition significantly altered. Firmicutes decreased, Bacteroidetes increased → F/B ratio decreased. Female mice (PSF group): stronger decrease in Firmicutes, increase in Bacteroidetes, increased Prevotellaceae, reduced Desulfobacterota, Muribaculaceae, Lachnospiraceae, Bacilli, and Desulfovibrionaceae. Male mice (PSM group): increased Firmicutes and Proteobacteria, dec…	PS-MP exposure altered intestinal morphology and gene expression, decreased diversity; sexes responded differently
Sun	2018	H. alkaliphila (Gram-)	Oral gavage; up to 8 weeks	Microbiome-level shifts not studied.	Growth inhibition of Gram-negative Halomonas alkaliphila; ROS induction in nano-PS groups; disruption of NH₄⁺ conversion efficiency
Sun	2025	Male C57BL/6 mice	Oral gavage, once daily for 28 days; doses 10, 50, 250 mg/kg bw	4 days: ↑ Firmicutes, ↑ Actinobacteriota, ↓ Bacteroidota (F/B ratio increased). 28 days: ↓ Firmicutes, ↑ Bacteroidota, ↑ Actinobacteriota (F/B ratio decreased). Genus-level: norank_f__Muribaculaceae initially decreased (14 d), then increased (28 d); Bifidobacterium increased with dose Alpha diversity: no change at 14 d, significant ↓ Shannon index at 28 d (250 mg/kg) Beta diversity: distinct clus…	nflammation (↑ TNF-α, IL-2, IL-5; ↓ IL-10), colon histopathology damage, ↓ mucin secretion (Muc2 downregulated), barrier dysfunction
Teng	2023	zebra fish	5mg/L 21 d	Aeromonas/Pseudomonas/Shewanella ↑; Cetobacterium & Lactobacillus ↓; vitamin D partially restores.	First demonstration of gut virome role in PS-NP toxicity; vitamin D protective.
Teng	2024	C57BL/6J mice	Oral gavage, 0.1 & 1 mg/day, 90 days	Gut dysbiosis with ↓ Bacteroidetes (Muribaculaceae), ↑ Firmicutes (Lachnospiraceae, Ruminococcaceae), ↑ F/B ratio; Helicobacter enrichment.	Gut dysbiosis with ↓ Bacteroidetes (Muribaculaceae), ↑ Firmicutes (Lachnospiraceae, Ruminococcaceae), ↑ F/B ratio; Helicobacter enrichment.
Wang	2022	Human hepatocyte cell line (HepG2); lipid bilayer (DPPC) model	Human hepatocyte cell line (HepG2); lipid bilayer (DPPC) model	study focused on membrane models and HepG2 cells, not microbiome composition	Demonstrated pore formation, reduced membrane fluidity, increased thickness, LDH leakage, and dose-dependent loss of integrity
Wang	2023	Male C57BL/6 mice (n=100, 7–8 weeks)	Oral gavage, 1, 10, 30 mg/kg/day for 8 weeks	No microbiome sequencing performed.	PS-NPs alone (30 mg/kg/d) → ↑ blood glucose, insulin resistance, glucose intolerance. Combined with high-fat diet + STZ → aggravated diabetes symptoms. Mechanism: PS-NPs ↓ phosphorylation of AKT & GSK3β → impaired insulin signaling. ↑ ROS & MDA, ↓ GSH in liver and pancreas. Dyslipidemia (↑ T-CHO, TG, LDL-C; ↓ HDL-C). SC79 partly alleviated oxidative stress and glucose effects
Xia	2025	Male C57BL/6 young mice	Free drinking water exposure, 8 weeks. Groups: MPs 10 mg/L (≈2 mg/kg/day). TC 12.5 mg/L (≈2.4 mg/kg/day). Combined MPs + TC (same doses).	↓ F/B ratio (lowest in TC and MP+TC groups). α-diversity: MPs ↑ diversity; TC suppressed this; MP+TC group disrupted balance. Beneficial commensals ↓: Alistipes, Bacteroides, Oscillibacter. Opportunists/pathogens ↑: Akkermansia, Clostridium, Lepagella, Aspergillus, Megamonas, Pantoea, Vibrio. Potential pathogens enriched: E. coli, Salmonella, Staphylococcus aureus, Mycobacterium tuberculosis, Str…	Barrier dysfunction: ↓ goblet cells, ↓ mucin secretion, villus atrophy, crypt damage, ↑ serum/colonic LPS. Oxidative stress/inflammation: ↑ ROS, ↓ SOD, ↑ IL-6, IL-1β, TNF-α. ↓ TJ proteins/genes: ZO-1, ZO-2, Occludin, MUC3. ARGs: Enrichment of multidrug, MLS, fluoroquinolone, and TC resistance genes. VFGs: Enrichment of capsule-, LPS-, LOS-related genes (e.g., VF274, CVF186, VF542, CVF494). Strong…
Xie	2021	zebra fish	21 days to 10 μg/L and 1 mg/L of MPs (8 μm) and NPs (80 nm)	Proteobacteria ↑; Firmicutes ↓; Fusobacteria ↓; Verrucomicrobiota ↓; Actinobacteria ↓ (MPs) / ↑ (NPs)	F/B ratio or phylum-level shifts reported.
Xie	2024	Adult zebrafish (Danio rerio), AB strain	Waterborne exposure, 21 days. Groups: MPs: 10 µg/L (low), 1 mg/L (high). NPs: 10 µg/L (low), 1 mg/L (high)	Phylum-level: ↑ Proteobacteria (MPs: 57.1%; NPs: 51.2% vs 29.3% control). ↓ Fusobacteria, Firmicutes, Verrucomicrobiota. Actinobacteria ↓ with MPs, ↑ with NPs. Genus-level: ↑ Aeromonas in both MPs and NPs. NPs (high concentration) additionally enriched Defluviimonas, Ralstonia, Rhodobacter, Mycobacterium, Rhodococcus, Bosea, Staphylococcus. ↓ Cetobacterium, Protochlamydia, Legionella, Phreatobact…	Inflammatory response: NPs (1 mg/L) significantly upregulated gut il1β, il8, il10, tnfα mRNA (not seen with MPs). NPs caused more serious dysbiosis and inflammation than MPs. Suggests particle size is critical: NPs exert stronger pro-inflammatory and dysbiotic effects.
Xie	2022	Male Kunming mice	Oral gavage, 20 mg/mL suspension, 0.2 mL/day (≈4 g/kg/day). Daily for 7 days	Phylum-level: ↑ F/B ratio in PE, PET, PP groups. ↓ F/B ratio in PS and PVC groups. Family-level: ↑ Ruminococcaceae (PE, PS). ↑ Lachnospiraceae (PE, PP, PS). Genus-level: ↓ Alistipes (most in PS group). Diversity: ↑ α-diversity in PE group. ↓ α-diversity in PET group. β-diversity: Greatest divergence in PS group vs control.	Histopathology: All MPs → colon tissue damage (crypt distortion, goblet cell loss, inflammatory infiltration). PS group most severe (21.5% inflammatory cells). Oxidative stress: ↑ MDA and POD across groups; variable SOD/GSH responses. Potential health relevance: Short-term exposure already altered microbiota structure, barrier integrity, and inflammation. PS had the strongest effects.
Xu	2023	Zebrafish (Danio rerio	aterborne exposure: 50 µg/L for 18 days.	↓ α-diversity and OTU counts (e.g., CH(O)CH group: 185 vs control 353). Proteobacteria dominant (32.9–92.1% across groups). ↓ Firmicutes (3.9–30.3%), Bacteroidota (1.0–20.3%), Actinobacteriota (0.6–16.1%). Enrichment of opportunists/pathogens: Burkholderia–Caballeronia–Paraburkholderia, Catenibacillus, Coprobacillus, Butyricimonas, Christensenella, Sutterella. Reduction of beneficial taxa: Lactob…	Gut lesions: villus rupture, goblet cell swelling/rupture, mast cell infiltration. ↑ Pro-inflammatory cytokines (IL-1β, IL-6, TNF-α); ↓ immune enzymes (ACP, AKP, lysozyme). Mitochondrial dysfunction: ↓ ATP, complex I/III/IV activity; downregulated mt-nd1, ndufs4, cox1. ↑ ROS, oxidative stress, metabolic disorders (glycolipid metabolism disruption). Surface-group dependent toxicity: CH(O)CH > OH >…
Yang	2025	Male C57BL/6 mice	Oral gavage, daily for 42 days. Groups: Control (water). Low dose (LD): 0.1 mg/day. Medium dose (MD): 0.5 mg/day. High dose (HD): 2.5 mg/day.	α-diversity: ↓ richness and diversity (Shannon, Simpson, Chao, Ace) at high dose. the diversity and genus-level changes (↓ Roseburia, ↓ Akkermansia vs ↑ Parabacteroides, ↑ Desulfovibrionaceae) indicate that the F/B ratio declined at higher PS-NP doses β-diversity: Clear separation from controls (PCoA, PLS-DA). Phylum level: Dominated by Firmicutes and Bacteroidetes across groups. Genus level: ↓ C…	Barrier dysfunction: Shortened colon, goblet cell loss, ↓ mucin, ↑ serum LPS. ↓ TJ proteins: ZO-1, Occludin, Claudin-5. ↓ Antimicrobial peptides: IL-23/IL-22/Reg3γ axis. ↑ Inflammation: ↑ serum IL-6, IL-1β, TNF-α; colonic infiltration. Metabolomics: ↓ L-histidine (anti-inflammatory metabolite). Histidine positively correlated with Roseburia/Akkermansia; negatively with Desulfovibrionaceae. Transc…
Ying	2021	Chickens (Gallus gallus)	Exposure via drinking water for 6 weeks. Groups: Control (0 mg/L). Low (1 mg/L)	α-diversity: Little effect overall; some changes in Shannon/Simpson at mid and high dose. β-diversity: Clear separation at high dose (H-PS group). Taxa-level shifts: ↑ Proteobacteria (6× control). ↑ Actinobacteria (2.2× control). ↓ Lachnospiraceae, ↓ Lactobacillaceae (but Lactobacillaceae ↑ at mid-dose). ↓ Butyricicoccaceae, ↓ Erysipelatoclostridiaceae. ↑ Peptostreptococcaceae. ↑ Enterobacteriace…	Necrosis and pyroptosis (not apoptosis) in intestinal epithelium. Disruption of gut vascular barrier (GVB) via Wnt/β-catenin inhibition. ↓ TJ proteins (Claudin-3, Occludin, ZO-1), ↑ PV-1. ↑ DAO leakage (↑ permeability).
Yu	2024	Male C57BL/6N mice, SPF conditions	Oral gavage daily for 28 days. Groups: Control (water). LGG (100 mg/kg b.w./day; ~2×10⁷ CFU/mouse/day). PS-MPs (5 mg/kg b.w./day). LGG + PS-MPs (same doses combined)	α-diversity: Significantly increased in PS-MPs group vs control; restored by co-exposure with Lactobacillus rhamnosus GG (LGG). β-diversity: Distinct clustering of PS-MPs group; LGG co-exposure shifted community closer to controls. Phylum level: PS-MPs exposure → ↑ Bacteroidota, ↑ Verrucomicrobiota, ↑ Proteobacteria; ↓ Firmicutes. LGG co-exposure normalized these shifts. Genus level: PS-MPs alone…	Colon effects: Abnormal mucus secretion, ciliary defects, barrier impairment from PS-MPs; ameliorated by LGG. Liver effects: Lipid accumulation, ↑ IL-6/TNF-α, ↑ LPS with PS-MPs; reversed by LGG. Oxidative stress/antioxidant: SOD and GPX1 expression improved by LGG; Nrf2/ARE pathway modulation. Bile acid metabolism: PS-MPs disrupted Cyp7a1/Cyp7b1 expression and bile acid synthesis; LGG restored. M…
Zajac	2023	Klebsiella pneumoniae Gram-	In vitro bacterial suspensions (S. aureus, K. pneumoniae); 100 nm PS-NPs; 0.4–100 µg/mL; incubations 0–5 h (25 °C, shaking), plus MIC/MBC assays up to 1.05 × 10³ g/mL with overnight culture at 37 °C.	MISSING	In vitro bacterial study; microbiome sequencing not applicable. No F/B ratio reported.
Zeng	2024	In vivo: C57BL/6J mice (oral gavage, n=5/group). In vitro: Caco-2 intestinal epithelial cells.	Oral gavage daily for 28 days. Dose: 1 mg/kg body weight/day (all sizes). In vitro: 100 μg/mL PS-MPs for 24–48 h.	No microbiome sequencing performed.	Barrier dysfunction: PS5 > PS1 > PS0.2 in damaging colonic mucus layer and TJ proteins. ↓ MUC1, ↓ MUC2 expression, reduced mucus secretion. ↓ Tight junction proteins (ZO-1, Occludin, Claudin-1). ↑ serum DAO and D-lactate (markers of permeability). Oxidative stress: ↓ SOD/CAT, ↑ MDA, ↑ 3′-NT. Inflammation: ↑ IL-6, IL-8, TNF-α, IL-1β in colon. Pathway: ROS-mediated NF-κB → NLRP3 inflammasome → IL-1…
Zhang	2023	Female BALB/c mice	Oral gavage daily for 28 d. Doses: 5, 50, 5000 µg/day.	α-diversity: ↓ Shannon diversity in PS-MNP20 (low/medium) and PS-MNP500 (all groups) after 14 d. After 28 d, further ↓ diversity, especially PS-MNP20 high-dose. β-diversity: Distinct clustering from controls; PS-MNP20 high-dose most divergent. Phylum level: Significant ↓ Firmicutes/Bacteroidetes (F/B) ratio in all PS-MNP groups. Genus level: ↑ harmful taxa: Escherichia-Shigella, Enterobacteriacea…	Accumulation: PS-MNPs localized in intestinal villi and lamina propria. Barrier dysfunction: ↓ Claudin-1, ↓ Muc2/Muc3 after 28 d (esp. PS-MNP20). Permeability: ↑ FITC-dextran in blood (28 d, size-dependent, worse with 20 nm). Immune dysfunction: ↓ sIgA, ↓ CD4⁺ and CD8⁺ T lymphocytes (esp. PS-MNP20/500). Inflammation: ↑ leukocyte infiltration (CD45⁺ cells), villus/crypt disorganization. Mechanism:…
Zhang	2024	Male BALB/c mice, 6 weeks old (SPF). In vitro: IEC-6 intestinal epithelial cells.	In vivo: Oral gavage daily × 28 d. Doses: 0, 5, 10, 20, 40 mg/kg BW. In vitro: IEC-6 cells, 0–100 µg/mL (24–48 h)	α-diversity: ↓ observed species and Shannon index even at low dose (5 mg/kg). β-diversity: Altered at 10 and 40 mg/kg (PCA separation). Phylum level: ↓ Firmicutes; ↑ Bacteroidetes → overall F/B ratio decreased. Genus level: ↓ Lachnospiraceae_NK4A136_group, ↓ Lactobacillus, ↓ Odoribacter (beneficial taxa). ↑ Prevotellaceae (pro-inflammatory, at high dose). LEfSe: Control enriched in Firmicutes + P…	Mitophagy: PS-NPs triggered BNIP3/NIX-mediated mitophagy in IEC-6 cells and jejunum/colon tissues. Low doses (≤25 µg/mL; 5–10 mg/kg) → mitophagy protective (NIX-driven). High doses (≥50 µg/mL; ≥20 mg/kg) → blocked autophagy flux, BNIP3-driven, → cell death. Barrier/epithelial effects: Villus shortening, ↓ villus/crypt ratio, goblet cell loss, ↓ acidic mucus (40 mg/kg). Inflammation: Inflammatory …
Zou	2023	Broiler chickens	Oral dietary exposure: feed supplemented with MPs at 200 mg/kg diet. Duration: 28 days.	α-diversity: Chao1 and ACE ↓ significantly (abundance); Shannon and Simpson unchanged. β-diversity: Clear separation between MP-exposed and controls (PCoA). Phylum level: Firmicutes: ↓ (71.7% → 66.9%). Bacteroidota: ↑ (23.9% → 26.1%). Proteobacteria: ↑ (3.2% → 5.9%). Genus level: ↑ Escherichia-Shigella, Fournierella, Bifidobacterium, Butyricicoccus, Ruminococcus_torques_group, Tyzzerella, Facklam…	Growth performance: ↓ body weight and daily weight gain in MP group; no change in feed intake. Microbiome: MP exposure induced gut dysbiosis with loss of SCFA-producing taxa and increase in potential pathogens. Functional implications: Reduced SCFA production and enrichment of Gram-negative opportunists suggest impaired gut barrier/immune balance.
