# Supplementary material for: Role of Nanoplastics in Decreasing the Intestinal Microbiome Ratio: A Review of the Scope of Polystyrene
Source: Toxics. 2025 Nov 29;13(12):1036. doi: 10.3390/toxics13121036 (PMC12737679; doi:10.3390/toxics13121036)
Supplement: Supplementary file 1 [file toxics-13-01036-s001.zip › Table S5.xlsx]

## Sheet: Sheet1
Table S5 Gram+/Gram− weighting. To systematically evaluate how nanoplastic exposure influenced the relative balance of Gram-positive and Gram-negative bacteria, we developed a standardized tallying and weighting strategy. For each study, reported taxa shifts at the phylum or genus level were classified by Gram status, and directional changes were recorded. Gram-positive taxa+A127(e.g., Firmicutes…
Author	Year	Size	F/B	Gram+/Gram–	Taxa shifts	Gram+/Gram– (tally)	Gram+ ↑ (w)	Gram+ ↓ (w)	Gram− ↑ (w)	Gram− ↓ (w)	Gram+/Gram− (weighted net)
Chen	2023	80	no F/B	↓ Gram+/Gram–	Proteobacteria/Actinobacteria/Desulfovibrio ↑; Lactobacillus & Lachnoclostridium ↓; mucus secretion ↓; permeability ↑.	↓ Gram+/Gram– (tally)	0	1	0	0	↓ Gram+/Gram– (weighted net)
Chen	2024	100	↓ F/B	↓ Gram+/Gram–	↓ F/B ratio; Lactobacillus ↓; Akkermansia ↑; intestinal barrier disruption with ZO-1 and occludin ↓; ROS and apoptosis ↑		0	2	2	0	↓ Gram+/Gram– (weighted net)
Choi	2024	50	F/B shift noted	↓ Gram+/Gram–	↓ Diversity; Proteobacteria ↑; Firmicutes ↓; intestinal dysbiosis	↓ Gram+/Gram– (tally)	0	5	5	0	↓ Gram+/Gram– (weighted net)
Dai	2022	80	no F/B		Not reported: Gram-positive B. subtilis sustained pore formation and lysis.		0	0	0	0
Djouina	2022	36,000; 116,000	no F/B		No alpha-diversity change; ↓ beta diversity (GB). ↑ Gastranaerophilales, ↓ Verrucomicrobiales (both RB & GB). Mixture: ↑ Rhodospirillales, ↓ Lactobacillales. F/B ratio unchanged.		0	0	0	5	↑ Gram+/Gram– (weighted net)
Gao	2024	80	no F/B		Diversity & homogeneity ↓; pathogenic genera ↑, probiotic genera ↓; effects scale with exposure duration.		0	0	0	0
Harusato	2023	1,000-10,000	no F/B		No alpha-diversity change; beta diversity not significant. ↓ Atopobiaceae, ↑ Sutterellaceae. No consistent F/B ratio change.		0	0	0	0
He	2025	100	↓ F/B	↓ Gram+/Gram–	↓ F/B (Firmicutes decreased, Bacteroidota increased; Lactobacillus ↓)		0	7	5	0	↓ Gram+/Gram– (weighted net)
Hsu	2025	100	no F/B	↑ Gram+/Gram–	Ruminococcaceae ↑; NP taken up by Lachnospiraceae; goblet-cell EV miRNAs link to barrier loss (ZO-1↓, MUC-13↓).	↑ Gram+/Gram– (tally)	3	0	0	0	↑ Gram+/Gram– (weighted net)
Huang	2022	5,000- 200,000 µm (only 5 µm accumulated in tissues)	↓ F/B	↓ Gram+/Gram–	↓ Alpha diversity and richness ↓ Firmicutes, ↑ Bacteroidetes → ↓ F/B ratio ↓ Muribaculaceae, ↓ Helicobacteraceae ↑ Prevotellaceae, ↑ Enterobacteriaceae, ↑ Desulfovibrionaceae, ↑ Rikenellaceae ↓ Mucispirillum schaedleri ↑ Gram-negative bacteria (LPS producers)		0	5	14	5	↓ Gram+/Gram– (weighted net)
Huang	2023	20; 50; 100; 200; 500	no F/B		No 16S microbiome sequencing. Intestinal outcomes: inflammation, immune infiltration, crypt loss, goblet cell depletion (PS-500 strongest).		0	0	0	0
Huang	2024	30-100	no F/B		Not reported: ROS rose by up to 2.5-fold in NP-exposed cells, most pronounced with 50 nm particles; SOD Activity increased correspondingly, reflecting a defensive antioxidative response		0	0	0	0
Jin	2018	50,000; 500	F/B shift noted	↓ Gram+/Gram–	↓ Bacteroidetes ↑ Firmicutes ↓ Proteobacteria (γ- and β-subgroups) ↑ Fusobacteria. Significant overall dysbiosis (29 genera altered; increases in Flavobacterium, Bacteroides, Rhodobacter, Stenotrophomonas, Ralstonia, Vogesella, Plesiomonas; many associated with inflammation or pathogenicity). ↓ Alpha diversity (Shannon index)		5	0	5	10	↑ Gram+/Gram– (weighted net)
Jin	2019	5000	F/B shift noted		↓ Actinobacteria (significant), ↓ Firmicutes, ↓ Bacteroidetes (trend, not statistically significant), ↓ α-proteobacteria, β-proteobacteria, γ-proteobacteria (subgroups decreased at different doses). ↓ Alpha diversity (PD whole-tree). Distinct β-diversity clustering (PCA). . At genus level (↓): Parabacteroides, Prevotella, Dehalobacterium, Turicibacter, Bifidobacterium, Phascolarctobacterium, Lach…		0	10	0	5	↓ Gram+/Gram– (weighted net)
Kim	2022	220	no F/B		220 nm PS NPs: Slight ↓ in Gram+ (Bacillus sp.) growth; no significant effect on Gram- (E. coli).		0	0	0	0
Kulac	2024	56 nm (TEM); ~91 nm hydrodynamic diameter (DLS)	no F/B	↓ Gram+/Gram–	Oral & fecal microbiome: no significant change (diversity, SCFA/MCFA). Colon mucosa: ↓ Lactobacillus, Lactobacillaceae, Lactobacillales; ↑ Veillonella, Prevotella, Enterobacterales, Negativicutes. Lung: ↑ Proteobacteria, Verrucomicrobiota, Escherichia-Shigella, Akkermansia, Pseudomonas. Indicates dysbiosis in colon and lung niches.	↓ Gram+/Gram– (tally)	0	2	6	0	↓ Gram+/Gram– (weighted net)
Li	2020	10,000-1250,000	F/B shift noted	↑ Gram+/Gram–	↑ Alpha diversity (Chao1, Shannon; significant only at 600 mg/day), ↓ Bacteroidetes, ↑ Firmicutes, ↑ Melainabacteria, ↑ Actinobacteria, ↑ Deferribacteres ↓ Muribaculum, Akkermansia, ↓ Bacteroides, ↓ unidentified Clostridiales ↓ Parabacteroides (significant) ↑ Staphylococcus (significant) ↑ Lactobacillus, ↑ Dubosiella (60 mg group only) ↑ Blautia, ↑ Desulfovibrio (600 mg group only) β-diversity sh…	↑ Gram+/Gram– (tally)	14	0	0	8	↑ Gram+/Gram– (weighted net)
Li	2024	100,000; 200,000	F/B shift noted		↓ Alpha diversity (Shannon index), ↓ Firmicutes (significant, both PS100 and PS02 groups), ↑ Actinobacteria (PS100 and PS02), Bacteroidetes and Proteobacteria not significantly changed. ↓ Akkermansia (~409-fold ↓ in PS-NP; ~895-fold ↓ in PS-MP), ↓ Lactobacillus (~13–14 fold ↓), ↓ Bacteroides ↑ Escherichia–Shigella (not statistically significant, upward trend in PS100), Overall: ~94 genera signifi…		5	7	2	4
Lin
Liu	2023	80-800	no F/B		Not an in vivo microbiome study		0	0	0	0
Lu
Nath	2025	30-100	no F/B		Not a host-level microbiome study		0	0	0	0
Ning	2022	30-200	no F/B		Not an in vivo microbiome study;		0	0	0	0
Peng	2023	2000	no F/B		Not an in vivo microbiome study;		0	0	0	0
Qiao	2019	5000	no F/B	↓ Gram+/Gram–	↓ Alpha diversity (Shannon index: −17% in low-dose, −29% in high-dose). ↓ Proteobacteria (significant in high-dose). ↑ Fusobacteria (significant in high-dose). 25 bacterial families significantly altered (mainly Proteobacteria and Actinobacteria). Distinct β-diversity shifts (PCoA, OPLS-DA separation of treated vs. control). Overall: microbiome dysbiosis correlated with oxidative stress, inflamma…	↓ Gram+/Gram– (tally)	0	0	5	5
Qiao	2021	70	F/B shift noted	↓ Gram+/Gram–	↓ Alpha diversity (Shannon & Simpson indexes; most pronounced with surface-modified particles). Firmicutes/Bacteroidetes not significantly changed overall. ↑ Proteobacteria (notably in PS-NH₂ groups; enriched opportunistic pathogens). ↑ Verrucomicrobia (high-dose PS-NH₂ MPLs). ↓ SCFA-producers (Ruminiclostridium_9, Lachnoclostridium, Anaerotruncus, Roseburia, Butyricicoccus). ↑ Opportunistic/path…	↓ Gram+/Gram– (tally)	0	0	10	0	↓ Gram+/Gram– (weighted net)
Rehman	2025	50	F/B shift noted	↓ Gram+/Gram–	Proteobacteria ↑; Firmicutes & Bacteroidetes ↓; Alistipes ↓; network connectivity ↓.	↓ Gram+/Gram– (tally)	0	0	5	7	↑ Gram+/Gram– (weighted net)
Rocabert	2025	61; 463	no F/B		Total bacteria ↓, diversity collapse, composition shifts; L. plantarum rises under PS-NPLs.		0	0	0	0
Su	2024	<25,000	↓ F/B	↓ Gram+/Gram–	Overall: Gut microbiota composition significantly altered. Firmicutes decreased, Bacteroidetes increased → F/B ratio decreased. Female mice (PSF group): stronger decrease in Firmicutes, increase in Bacteroidetes, increased Prevotellaceae, reduced Desulfobacterota, Muribaculaceae, Lachnospiraceae, Bacilli, and Desulfovibrionaceae. Male mice (PSM group): increased Firmicutes and Proteobacteria, dec…		5	5	8	5	↓ Gram+/Gram– (weighted net)
Sun	2018	50-55	no F/B		Microbiome-level shifts not studied.		0	0	0	0
Sun	2025	4,000-22,000	F/B shift noted	↑ Gram+/Gram–	4 days: ↑ Firmicutes, ↑ Actinobacteriota, ↓ Bacteroidota (F/B ratio increased). 28 days: ↓ Firmicutes, ↑ Bacteroidota, ↑ Actinobacteriota (F/B ratio decreased). Genus-level: norank_f__Muribaculaceae initially decreased (14 d), then increased (28 d); Bifidobacterium increased with dose Alpha diversity: no change at 14 d, significant ↓ Shannon index at 28 d (250 mg/kg) Beta diversity: distinct clus…	↑ Gram+/Gram– (tally)	7	5	5	5	↑ Gram+/Gram– (weighted net)
Teng	2023	100	no F/B		Aeromonas/Pseudomonas/Shewanella ↑; Cetobacterium & Lactobacillus ↓; vitamin D partially restores.		0	2	0	0	↓ Gram+/Gram– (weighted net)
Teng	2024		no F/B		no microbiome data		0	0	0	0
Wang	2022	1300	no F/B		study focused on membrane models and HepG2 cells, not microbiome composition		0	0	0	0
Wang	2023	80	no F/B		No microbiome sequencing performed.		0	0	0	0
Xia	2025	1000	↓ F/B	↓ Gram+/Gram–	↓ F/B ratio (lowest in TC and MP+TC groups). α-diversity: MPs ↑ diversity; TC suppressed this; MP+TC group disrupted balance. Beneficial commensals ↓: Alistipes, Bacteroides, Oscillibacter. Opportunists/pathogens ↑: Akkermansia, Clostridium, Lepagella, Aspergillus, Megamonas, Pantoea, Vibrio. Potential pathogens enriched: E. coli, Salmonella, Staphylococcus aureus, Mycobacterium tuberculosis, Str…		0	0	0	0	↓ Gram+/Gram– (weighted net)
Xie	2021	80; 8000	F/B shift noted	↓ Gram+/Gram–	Proteobacteria ↑; Firmicutes ↓; Fusobacteria ↓; Verrucomicrobiota ↓; Actinobacteria ↓ (MPs) / ↑ (NPs)	↓ Gram+/Gram– (tally)	0	10	5	10	↓ Gram+/Gram– (weighted net)
Xie	2022	150,000-300,000	↓ F/B	↓ Gram+/Gram–	Phylum-level: ↑ F/B ratio in PE, PET, PP groups. ↓ F/B ratio in PS and PVC groups. Family-level: ↑ Ruminococcaceae (PE, PS). ↑ Lachnospiraceae (PE, PP, PS) Genus-level: ↓ Alistipes (most in PS group). Diversity: ↑ α-diversity in PE group. ↓ α-diversity in PET group. β-diversity: Greatest divergence in PS group vs control.		6	0	0	2	↓ Gram+/Gram– (weighted net)
Xie	2024	8,000; 80	F/B shift noted	↓ Gram+/Gram–	Phylum-level: ↑ Proteobacteria (MPs: 57.1%; NPs: 51.2% vs 29.3% control). ↓ Fusobacteria, Firmicutes, Verrucomicrobiota. Actinobacteria ↓ with MPs, ↑ with NPs. Genus-level: ↑ Aeromonas in both MPs and NPs NPs (high concentration) additionally enriched Defluviimonas, Ralstonia, Rhodobacter, Mycobacterium, Rhodococcus, Bosea, Staphylococcus. ↓ Cetobacterium, Protochlamydia, Legionella, Phreatobacte…	↓ Gram+/Gram– (tally)	0	5	5	5	↓ Gram+/Gram– (weighted net)
Xu	2023	200	F/B shift noted		↓ α-diversity and OTU counts (e.g., CH(O)CH group: 185 vs control 353). Proteobacteria dominant (32.9–92.1% across groups). ↓ Firmicutes (3.9–30.3%), Bacteroidota (1.0–20.3%), Actinobacteriota (0.6–16.1%). Enrichment of opportunists/pathogens: Burkholderia–Caballeronia–Paraburkholderia, Catenibacillus, Coprobacillus, Butyricimonas, Christensenella, Sutterella. Reduction of beneficial taxa: Lactob…		0	5	0	0	↓ Gram+/Gram– (weighted net)
Yang	2025	50-70	F/B shift noted		16S rDNA sequencing (ileum + colon): No α-diversity difference between groups. β-diversity: clear separation of high-dose PS-NP vs control. Key taxa: ↓ Eubacterium coprostanoligenes (Firmicutes) (identified as marker species via LEfSe, qPCR). Correlation analysis: microbial shifts linked to neurotoxic endpoints (behavior, AChE). Mediation analysis: gut microbiota explained ~39% of PS-NP neurotoxi…		0	0	0	0
Yang	2025	113	F/B shift noted	↓ Gram+/Gram–	α-diversity: ↓ richness and diversity (Shannon, Simpson, Chao, Ace) at high dose. the diversity and genus-level changes (↓ Roseburia, ↓ Akkermansia vs ↑ Parabacteroides, ↑ Desulfovibrionaceae) indicate that the F/B ratio declined at higher PS-NP doses. β-diversity: Clear separation from controls (PCoA, PLS-DA). Phylum level: Dominated by Firmicutes and Bacteroidetes across groups. Genus level: ↓ …	↓ Gram+/Gram– (tally)	3	2	4	2	↓ Gram+/Gram– (weighted net)
Ying	2021	5000	no F/B		α-diversity: Little effect overall; some changes in Shannon/Simpson at mid and high dose. β-diversity: Clear separation at high dose (H-PS group). Taxa-level shifts: ↑ Proteobacteria (6× control). ↑ Actinobacteria (2.2× control). ↓ Lachnospiraceae, ↓ Lactobacillaceae (but Lactobacillaceae ↑ at mid-dose). ↓ Butyricicoccaceae, ↓ Erysipelatoclostridiaceae. ↑ Peptostreptococcaceae. ↑ Enterobacteriace…		8	6	8	0	↓ Gram+/Gram– (weighted net)
Yu	2024	100	F/B shift noted	↓ Gram+/Gram–	α-diversity: Significantly increased in PS-MPs group vs control; restored by co-exposure with Lactobacillus rhamnosus GG (LGG). β-diversity: Distinct clustering of PS-MPs group; LGG co-exposure shifted community closer to controls. Phylum level: PS-MPs exposure → ↑ Bacteroidota, ↑ Verrucomicrobiota, ↑ Proteobacteria; ↓ Firmicutes. LGG co-exposure normalized these shifts. Genus level: PS-MPs alone…	↓ Gram+/Gram– (tally)	0	8	15	3	↓ Gram+/Gram– (weighted net)
Zajac	2023	100	no F/B		no microbiome data		0	0	0	0
Zeng	2024	200-5,000	no F/B		No microbiome sequencing performed.		0	0	0	0
Zhang	2023	20-5,000	F/B shift noted		α-diversity: ↓ Shannon diversity in PS-MNP20 (low/medium) and PS-MNP500 (all groups) after 14 d. After 28 d, further ↓ diversity, especially PS-MNP20 high-dose. β-diversity: Distinct clustering from controls; PS-MNP20 high-dose most divergent. Phylum level: Significant ↓ Firmicutes/Bacteroidetes (F/B) ratio in all PS-MNP groups. Genus level: ↑ harmful taxa: Escherichia-Shigella, Enterobacteriacea…		0	5	0	0	↓ Gram+/Gram– (weighted net)
Zhang	2024	80	F/B shift noted	↓ Gram+/Gram–	α-diversity: ↓ observed species and Shannon index even at low dose (5 mg/kg). β-diversity: Altered at 10 and 40 mg/kg (PCA separation). Phylum level: ↓ Firmicutes; ↑ Bacteroidetes → overall F/B ratio decreased. Genus level: ↓ Lachnospiraceae_NK4A136_group, ↓ Lactobacillus, ↓ Odoribacter (beneficial taxa). ↑ Prevotellaceae (pro-inflammatory, at high dose). LEfSe: Control enriched in Firmicutes + P…	↓ Gram+/Gram– (tally)	0	10	8	0	↓ Gram+/Gram– (weighted net)
Zou	2023	960	F/B shift noted	↓ Gram+/Gram–	α-diversity: Chao1 and ACE ↓ significantly (abundance); Shannon and Simpson unchanged. β-diversity: Clear separation between MP-exposed and controls (PCoA). Phylum level: Firmicutes: ↓ (71.7% → 66.9%). Bacteroidota: ↑ (23.9% → 26.1%). Proteobacteria: ↑ (3.2% → 5.9%). Genus level: ↑ Escherichia-Shigella, Fournierella, Bifidobacterium, Butyricicoccus, Ruminococcus_torques_group, Tyzzerella, Facklam…	↓ Gram+/Gram– (tally)	0	2	2	0	↓ Gram+/Gram– (weighted net)
